# Supplementary material for: An Improved Bird Detection Method Using Surveillance Videos from Poyang Lake Based on YOLOv8
Source: Animals (Basel). 2024 Nov 21;14(23):3353. doi: 10.3390/ani14233353 (PMC11639462; doi:10.3390/ani14233353)
Supplement: Supplementary file 1 [file animals-14-03353-s001.zip]

Archive with 1 entries (1 files):
- animals-3294838-supplementary.pdf
